# Supplementary material for: Evolution of Intestinal Gases and Fecal Short-Chain Fatty Acids Produced in vitro by Preterm Infant Gut Microbiota During the First 4 Weeks of Life
Source: Front Pediatr. 2021 Sep 27;9:726193. doi: 10.3389/fped.2021.726193 (PMC8504453; doi:10.3389/fped.2021.726193)
Supplement: Supplementary file 1 [file Table_1.XLSX]

## Sheet: Infant characteristics and inte
No.	Admission number	Name(Chinese)	Gestational age(week)	Birth weight(g)	Gender	Delivery mode	Apgar scores at 1, 5, (10) minutes	Type of feeding	LAT					FOS					FL-2					GOS
									Volume(L)	CO2（%）	CH4（%）	H2（%）	H2S（%）	Volume(L)	CO2（%）	CH4（%）	H2（%）	H2S（%）	Volume(L)	CO2（%）	CH4（%）	H2（%）	H2S（%）	Volume(L)	CO2（%）	CH4（%）	H2（%）	H2S（%）
1D3	20200668	李亚平之大子	31.57	1300	Male	Cesarean section	8-9	Non-pure breast feeding	0.014069	0	0.266879	0	0	0	0	0.501946	0	0	0	0	0.225769	0	0	0	0	0.169376	0	0
1W1	20200668	李亚平之大子							0	0	0.392417	0	0	0	0	0.151083	0	0	0	0	0	0	0	0	0	0.636005	0	0
1W2	20200668	李亚平之大子							0.007622	0	1.02702	0	0	0	0	0.089771	0	0	0.027547	0	0.447498	0	0	0	0	0.369918	0	0
1W3	20200668	李亚平之大子							0.046892	0.058514	0.463674	0	0	0.069676	0	0.333293	0	0	0.203492	0	0.639287	0	0	0.008338	0	0.810549	0	0
1W4	20200668	李亚平之大子							0.033659	0.060941	1.23315	0	0	0.047698	0	0.06772	0	0	0.055833	0.120547	0.761985	0	0	0.036894	0.061754	1.18426	0	0
2D3	20201053	邓博文之子	30	1430	Male	Vaginal	9-9	Non-pure breast feeding	0.003499	0	0.314943	0	0	0	0	0	0	0	0	0	1.04611	0	0	0	0	0.066461	0	0
2W1	20201053	邓博文之子							0.078375	0	0.470415	0	0	0.59922	2.58304	0.184593	0	0	0	0	0.238361	0	0	0.578984	1.24322	0	0	0
2W2	20201053	邓博文之子							1.71879	22.6727	0.148802	28.422	0.246014	1.93244	25.7261	0	26.6753	0.291336	0.435826	0.406214	0	0	0	2.47461	37.2202	0	39.2193	0.458084
2W3	20201053	邓博文之子							1.96587	33.792	0	30.9782	0.225208	1.55197	26.2909	0.19195	12.4121	0.037046	0.445868	3.94086	0	0	0	2.04579	32.0791	0	29.148	0.255511
2W4	20201053	邓博文之子							0.072084	0	0	0	0	0.042858	0	0	0	0	0.100264	0	0.304044	0	0	0.020108	0	0.194304	0	0
3D3	20201164	张孝艾之子	32.43	1460	Male	Cesarean section	8-9	Non-pure breast feeding	0.003207	0	0.028494	0	0	0	0	0.443471	0	0	0	0	0.603952	0	0	0	0	1.20143	0	0
3W1	20201164	张孝艾之子							0	0	0.833831	0	0	0	0	0.101541	0	0	0.017201	0	0.531558	0	0	0	0	0	0	0
3W2	20201164	张孝艾之子							3.24825	40.0644	0.37085	51.6599	0.549869	3.12789	54.4117	0.241896	28.4363	0.30583	0.656981	2.83584	0	0.248914	0	3.79418	54.9401	0.142201	46.9287	0.584713
3W3	20201164	张孝艾之子							0.918351	5.47167	0.419906	1.44404	0	0.687404	1.77826	0.077095	0.195554	0	0.368407	0.111836	0.048997	0	0	0.467519	0.337251	0	0	0
3W4	20201164	张孝艾之子							2.58587	33.2708	0	35.5105	0.383007	1.36726	23.4828	0.207572	8.14059	0.118909	0.494221	1.22367	0.445893	0	1e-05	1.56239	23.4038	0.018309	14.8904	0.165427
4D3	20201173	张瑞阳之子	36.43	1770	Male	Cesarean section	9-9	Pure breast feeding	0	0	0.927882	0	0	0	0	0.057235	0	0	0	0	0.148597	0	0	0	0	1.03323	0	0
4W1	20201173	张瑞阳之子							0.016493	0	0.309242	0	0	0.032109	0	0.29763	0	0	0	0	0	0	0	0.013098	0	0.421773	0	0
4W2	20201173	张瑞阳之子							1.52409	24.9482	0.407887	14.0033	0.055714	0.673024	3.06164	0.449165	0.210573	0	0.29749	0.39596	0.142846	0	0	1.29631	18.7333	0	11.6665	0.050253
4W3	20201173	张瑞阳之子							0.705174	3.02832	0.638282	0.320078	0	0.449068	0.449619	0.292449	0	0	0.508473	0.442046	0.177015	0	0	0.584106	1.58045	0.31305	0.008341	0
4W4	20201173	张瑞阳之子							2.01377	32.7099	0	14.4213	0.212282	1.32147	20.1045	0.329259	6.93071	0.03683	0.385582	1.07932	0	0	0	1.54391	22.9217	0.403631	13.5192	0.146427
5D3	20201227	叶倩之子	29.86	1485	Male	Vaginal	7-4-(8)	Non-pure breast feeding	0.022734	0	0	0	0	0.034754	0	0.609012	0	0	0.030586	0	0	0	0	0.045021	0	0.311835	0	0
5W1	20201227	叶倩之子							0	0	0.786623	0	0	0.01966	0	0.452187	0	0	0	0	1.07066	0	0	0	0	0	0	0
5W2	20201227	叶倩之子							2.81361	31.1931	0	45.555	0.494246	1.0077	5.8323	0.42406	7.28724	0.034679	0.139976	0	0.560074	0	0	1.17932	7.21668	0.203088	12.3852	0.086069
5W3	20201227	叶倩之子							2.02258	30.4244	0.135681	41.304	0.320746	1.71042	29.808	0	22.7585	0.181202	0.882695	5.20971	0.579285	2.89455	0.134455	1.30418	17.4693	0	12.4515	0.123879
5W4	20201227	叶倩之子							3.11954	41.6155	0.131414	33.1808	0.435747	2.23081	51.1724	0.63724	12.9414	0.175293	0.91117	6.71028	0.303694	2.87537	0.120005	3.34263	47.4234	0.707889	31.2645	0.447543
6D3	20201550	周芳之子	32	1595	Male	Cesarean section	10	Pure breast feeding	0.003592	0	0	0	0	0.305824	0	0.015514	0	0	0	0	0.258586	0	0	0.035431	0	0.163487	0	0
6W1	20201550	周芳之子							0	0	0	0	0	0	0	0.083212	0	0	0	0	0.225883	0	0	0	0	0.218919	0	0
6W2	20201550	周芳之子							0	5.53778	0.03277	6.83593	0.049018	0	5.35976	0	3.70582	0.001859	0	10.1264	0	20.0028	2.5265	0	3.29189	0	4.21421	0.039061
6W3	20201550	周芳之子							2.61752	43.3189	0	28.2862	0.350494	1.96325	43.4797	0.015556	15.4035	0.194742	0.32946	1.19418	0.419516	0	0	2.74091	39.085	0.92004	34.3395	0.486045
6W4	20201550	周芳之子							1.99793	33.4772	0.323439	24.8208	0.286212	1.41516	17.891	0.432632	13.6247	0.116049	0.376103	0.482516	0.36759	0	0	1.74526	28.8951	0.373217	24.3265	0.305663
7D3	20201552	成虹之女	33.29	1480	Female	Cesarean section	8-9	Pure breast feeding	0	0	0	0	0	0.073165	0	1.36539	0	0	0	0	0.854281	0	0	0.052966	0	0.150761	0	0
7W1	20201552	成虹之女							0	0	0	0	0	0	0	0.1272	0	0	0.152911	0	0	0	0	0	0	0	0	0
7W2	20201552	成虹之女							0	3.84134	0	2.46963	0	0	4.24952	0	0	0	0	5.72488	0	7.94642	0.024855	0	3.80357	0.020003	0	0
7W3	20201552	成虹之女							2.71466	34.5506	0.137645	50.3912	0.551386	2.2611	49.3157	0	25.5359	0.252666	0.766116	3.342	0.80463	3.40872	0.191543	2.76734	46.7735	0.240038	44.7219	0.619878
7W4	20201552	成虹之女							0.432041	0.145319	0.263269	0.010654	0	0.294561	0	1.17709	0	0	0.36409	0	0	0	0	0.183951	0	0.432183	0	0
8D3	20201564	陈蓉蓉之小子	33.14	1645	Male	Cesarean section	9-9	Pure breast feeding	0.540022	0	0.245674	0.006356	0	0	0	0.10823	0	0	0.302311	0	0.221589	0	0	0.189919	0	0.113521	0	0
8W1	20201564	陈蓉蓉之小子							0.678137	2.81207	0.692013	2.14761	0	0.53354	0.377623	0.687627	0.289815	0	0.778426	3.08156	0.764161	3.05765	0	0.732856	1.89217	0	2.36897	0.022853
8W2	20201564	陈蓉蓉之小子							0.590185	9.10575	0	14.0529	0.147514	0	8.59365	0	12.3609	0.130231	0	12.2284	0	21.2251	3.25462	0	11.0726	0	12.6815	0.159966
8W3	20201564	陈蓉蓉之小子							0.6709	1.37325	0.367933	2.02138	0	0.654117	1.39338	0.331374	1.75301	0	0.705871	1.34601	0.013628	1.37466	0.026629	0.607267	1.92073	0.005017	1.77604	0.013986
8W4	20201564	陈蓉蓉之小子							2.71437	32.8314	0	40.9447	0.532147	1.55899	28.6614	0.233011	15.1417	0.121185	0.450293	1.224	0.302686	0	0	1.41768	35.9106	0.305857	42.6888	0.503047
9D3	20201579	陈冰莹大子	28.14	1125	Male	Vaginal	8-9	Pure breast feeding	0	0	0.523316	0	0	0	0	0.122457	0	0	0	0	0.322164	0	0	0	0	0.28172	0	0
9W1	20201579	陈冰莹大子							0	0	1.02794	0	0	0	0	0.302408	0	0	0.179338	0.10611	0.405601	0	0	0	0.219671	0	0	0
9W2	20201579	陈冰莹大子							0.081624	1.77931	0	0	0	0.037495	0	0.49726	0	0	0	0	0.851473	0	0	0	0	0.225614	0	0
9W3	20201579	陈冰莹大子							0	0.441332	0.470095	0	0	0.027363	0.465368	0	0	0	0	0	0.487609	0	0	0.163071	0	0.553321	0	0
9W4	20201579	陈冰莹大子							0.057272	0	0.946161	0	0	0.522834	0.144089	0.240028	0	0	0.003518	0.239515	0.029806	0	0	0.303903	0.051901	0.676525	0	0
10D3	20201580	陈冰莹之中女	28.14	1050	Female	Vaginal	5-7-(7)	Pure breast feeding	0.074257	0	0	0	0	0.076723	0	0.171877	0	0	0.123918	0	0.346882	0	0	0.035071	0	0.122254	0	0
10W1	20201580	陈冰莹之中女							0.941148	6.60187	0.367447	7.20105	0.024352	1.95166	37.8301	0.775178	25.2115	0.221423	0.516393	0.974965	0	0	0	0.799448	4.54638	0.702246	3.27836	0
10W2	20201580	陈冰莹之中女							0.014188	0.243771	0.618241	0	0	0.016468	0.015416	0.05858	0	0	0	0.704792	0.282253	0	0	0	0	0.315198	0	0
10W3	20201580	陈冰莹之中女							0	0.061802	0	0	0	0	0	0.47344	0	0	0	0.108734	0.384996	0	0	0	0	0.149522	0	0
10W4	20201580	陈冰莹之中女							0	0	0	0	0	0	0	0.479354	0	0	0.413121	0.048688	0.380377	0	0	0	0	0.511948	0	0
11D3	20201595	陈冰莹之小子	28.14	970	Male	Vaginal	3-6-(9)	Pure breast feeding	0.759919	1.22758	0.526948	1.7637	0	0.890074	5.19944	0.349164	6.64945	0.003019	0.416321	0.151044	0.68238	8.1e-05	0	0.853946	4.08901	0.745903	4.82197	0
11W1	20201595	陈冰莹之小子							0	0	0.071356	0	0	0	0	0.498401	0	0	0.241171	0	0.433087	0	0	0	0	0	0	0
11W2	20201595	陈冰莹之小子							0	0	0.423517	0	0	0	0	0.923261	0	0	0	0.063089	0.186393	0	0	0	0.037412	0.044833	0	0
11W3	20201595	陈冰莹之小子							0.062454	0.225166	0.433163	0	0	0.12779	0	0.380151	0	0	0.068746	0	0.888171	0	0	0.136152	0	0	0	0
11W4	20201595	陈冰莹之小子							2.05868	44.9324	0.394226	34.9044	0.285941	1.15746	17.9855	0.116433	11.8028	0.017795	0.63675	2.39391	0.412109	1.44803	0	1.72045	38.5541	0.201329	26.8049	0.220148
12D3	20201845	夏瑞之子	34.14	2040	Male	Vaginal	8-9	Non-pure breast feeding	0	0	0	0	0	0	0	0.459967	0	0	0	0	0	0	0	0	0	0.535191	0	0
12W1	20201845	夏瑞之子							0	0.013299	0.921724	0	0	0	0	0.370335	0	0	0.034299	0	0.281151	0	0	0	0	0.476388	0	0
12W2	20201845	夏瑞之子							1.52411	17.0702	0	23.6001	0.207675	0.779563	4.67354	0.188932	4.66733	0	0.193893	0	0.381862	0	0	0.626878	1.78146	0	2.20318	0.000131
12W3	20201845	夏瑞之子							1.55167	33.9128	0.41015	14.0459	0.142419	1.29316	20.6325	0.899858	11.1721	0.191044	0.247775	0.412604	0	0	0	1.54151	30.7841	0.066331	17.5553	0.191317
12W4	20201845	夏瑞之子							0.608537	1.10934	0.445726	0.133557	0	0.517798	0.996804	0	0.001396	0	0.797351	3.07719	0.431852	1.31047	0.142668	0.597112	2.1319	0.254995	0.605174	0
13D3	20202353	向丽之女	29.14	1415	Female	Cesarean section	8-9	Non-pure breast feeding	0	0	0.024259	0	0	0	0	0	0	0	0	0	0	0	0	0	0	0.0074	0	0
13W1	20202353	向丽之女							0.018809	0	0.170208	0	0	0	0	0.233685	0	0	0	0.06486	0.23074	0	0	0	0	0.97041	0	0
13W2	20202353	向丽之女							0.400334	0.694562	0.33961	0	0	0.196871	0.06049	0.296377	0	0	0.376099	0.08795	0.606708	0	0	0.145688	0.057571	0.318657	0	0
13W3	20202353	向丽之女							0.725802	2.71227	0.394825	1.63685	0	0.640661	1.85432	0	0.804844	0	0.763317	3.00723	1.0417	0.913392	0.12589	0.709169	2.12237	0.188097	1.66743	0.013133
13W4	20202353	向丽之女							2.48057	30.2631	0	28.7216	0.328669	0.248794	23.6198	0.318599	11.1361	0.029357	0.904216	5.12553	0.37135	3.09799	0.262042	2.2015	37.9149	0.381382	32.9791	0.375633
14D3	20202501	张婧之女	31.43	985	Female	Cesarean section	8-8	Pure breast feeding	0	1.71791	0.075708	0	0	0	2.25126	0	0	0	0	1.98062	0.077212	0	0	0	1.93113	0.012129	0	0
14W1	20202501	张婧之女							0.477127	0.260667	0.307737	0	0	0.364576	0.098023	0	0	0	0.289935	0.096656	0.272162	0	0	0.18415	0.05585	0.37992	0	0
14W2	20202501	张婧之女							0.246309	0	1.10931	0	0	0.194527	0	0.973094	0	0	0.056528	0	0.645353	0	1.9e-05	0.044272	0	0.891442	0	0
14W3	20202501	张婧之女							0.632581	0.465256	0.207506	0.077595	0	0.576964	0.235489	0.269242	0	0	0.623052	0.891009	0.787854	0.251085	0.006564	0.501711	0.429473	0.653122	0	5.8e-05
14W4	20202501	张婧之女							1.32211	13.1542	0.554035	15.6819	0.065465	0.910777	6.66169	0.529829	3.32924	1.5e-05	0.323783	0.25009	0.227457	0	0	0.937392	7.06392	0.20462	6.1488	0.001658
15D3	20202509	曾燕子之子	28.43	1040	Male	Vaginal	8-9	Non-pure breast feeding	0.672637	1.44972	0	1.25701	0.10708	0.595101	1.41444	0.400054	1.22882	0.000218	0.418582	0.223914	0.380054	0	0	0.479936	0.236389	0.211163	0.001267	0
15W1	20202509	曾燕子之子							0.664006	3.97767	0.282647	1.6468	0	0.598381	2.11343	0	0.640036	0	0.162901	0.392838	0.033555	0	0	0.647115	2.26956	0.273711	1.11574	0
15W2	20202509	曾燕子之子							1.61871	23.4907	0.07362	20.834	0.348924	2.64779	48.7351	0	36.5353	0.994463	0.645247	2.00464	0.525086	0.192619	0.060355	3.37067	41.8031	0	41.6011	0.610265
15W3	20202509	曾燕子之子							0.13323	3.53497	0.410075	0	0	0.302242	0.473267	0.413714	0	0	0.42747	0.841535	0.178826	0	0	0.46793	1.31745	0.513073	0	0
15W4	20202509	曾燕子之子							0	0	1.00706	0	0.000242	0	0	0.156824	0	0	0	0	0.04195	0	0	0	0	0.618347	0	0
16D3	20202517	陈佳阳之女	31.43	1575	Female	Vaginal	8-9	Non-pure breast feeding	0.167963	11.2376	0	15.513	1.41199	0	0.697378	0	0.511751	8.6e-05	0	6.65679	0	7.02605	1.86453	0	1.79088	0.023485	0	0
16W1	20202517	陈佳阳之女							0	0.060666	0.458347	0	0	0.07573	0	0.749891	0	0	0.102655	0.059177	0.663815	0	0	0.190804	0.056489	0.215758	0	0
16W2	20202517	陈佳阳之女							0	0	0.58789	0	0	0.062965	0	0.073688	0	0	0.019146	0	0	0	0	0.100187	0	0.478693	0	0
16W3	20202517	陈佳阳之女							0	0.447145	0.345962	0	0	0.021939	0.074975	0.207102	0	0	0	0.060353	0.325542	0	0	0.180886	0.053725	0.375805	0	0
16W4	20202517	陈佳阳之女							2.55218	30.4969	0.706812	44.6063	0.407668	1.77415	27.8061	0.383112	18.5906	0.221834	0.254369	0.377792	0.380215	0	0	2.60937	34.1155	0.749558	43.0364	0.480259
17D3	20202595	谭秋蓉之大子	32.29	1560	Male	Vaginal	8-9	Non-pure breast feeding	0.308029	16.4673	0.016642	27.0362	0.305044	0	13.2185	0	19.2426	0.205615	0	8.71211	0	7.77221	0.033558	0	16.8886	0.060303	25.9069	0.307432
17W1	20202595	谭秋蓉之大子							0.393317	0.048446	0.119056	0	0	0.228457	0.054003	0.3814	0	0	0.127477	0.056166	0.375191	0	0	0.379273	0.102488	0.188963	0	0
17W2	20202595	谭秋蓉之大子							1.94534	31.3195	0	32.9343	0.308051	1.70615	26.7417	0.265731	22.7152	0.243827	0.441149	0.746865	0.074506	0	0	1.7083	22.6135	0	23.3706	0.268674
17W3	20202595	谭秋蓉之大子							1.02599	12.7508	0	4.10287	0.009194	1.01123	8.97397	0.587293	4.17389	0.000219	0.653917	1.81484	0.66588	0	0.001107	1.2244	17.4984	0.790293	9.13234	0.07134
17W4	20202595	谭秋蓉之大子							0.585603	0	0.476453	0	0	0.702416	3.44246	0.132999	0.43657	5.9e-05	1.00294	7.97848	0.124791	3.41174	0.321535	1.50648	28.7537	0.240518	17.7593	0.106187
18D3	20203053	魏婷之女	29.86	850	Female	Cesarean section	6-9	Pure breast feeding	0.037696	0.526895	0.304574	0	0	0.003055	0.120728	0.510678	0	0	0.028346	0	0	0	0	0.074705	0.057983	0.319634	0	0
18W1	20203053	魏婷之女							1.6349	25.6786	0.692466	17.6276	0.121305	1.02128	8.35961	0.150901	5.56591	0.003994	0.228079	0.216316	0	0	0	0.190008	0.05541	0.455055	0	0
18W2	20203053	魏婷之女							1.09875	12.9185	0.145342	7.46585	0.017869	0.417133	0.595927	0.164997	0	0	0.279342	0.102445	0.043411	0	0	0.162745	0.060463	0	0	0
18W3	20203053	魏婷之女							0.40969	0.300246	0.595127	0	0	0.637286	1.40764	0.424267	0.180194	0	0.549109	0.55393	0.218987	6.7e-05	0	0.134595	0.111719	0.51614	0	0
18W4	20203053	魏婷之女							1.71751	18.3676	0	24.475	0.14852	1.67976	25.7024	0	21.5402	0.15222	0.803357	6.15419	0.394345	3.98631	0.000525	0.406597	0.578998	0.263507	0	0
19D3	20203096	阮晶莹之女	31.14	1550	Female	Vaginal	8-9	Non-pure breast feeding	0.466107	0.721278	0.112204	0	0	0.598523	2.72215	0	0.872966	0	0.075793	0.309661	0.447625	0	0	0.697906	2.22286	0.347644	1.32343	0
19W1	20203096	阮晶莹之女							2.75677	61.3312	0.085019	24.4587	0.28103	2.16636	44.8166	0.098231	26.4683	0.628958	0.330967	0.757548	0.438494	0	0	2.36366	48.1808	0.069361	24.9206	0.30119
19W2	20203096	阮晶莹之女							2.35518	41.4772	0.17893	27.5199	0.358177	2.30319	47.6984	0.390805	26.4047	0.64655	0.517393	0.107631	0.63644	0	0	2.33961	42.7027	0.134499	37.0679	0.445649
19W3	20203096	阮晶莹之女							2.63415	50.2913	0	35.0098	0.381999	1.8592	37.4567	0	19.927	0.742158	0.43869	0.66777	0.646754	0	0	2.53583	46.1953	0.059399	33.9159	0.429188
19W4	20203096	阮晶莹之女							1.64447	32.3293	0	23.974	0.142833	2.09803	40.8959	0.349697	24.6841	0.584428	0.838183	4.28513	0.268622	2.24595	0.139803	2.05779	39.3107	0	26.3898	0.20243

## Sheet: SCFAs
NO.	Type of medium	Total(umol/g)	acetic acid(umol/g)	propanonic acid(umol/g)	butyrate(umol/g)	Isobutyric acid(umol/g)	Valeric acid(umol/g)	Pentanoic acid(umol/g)
1D3	FOS	0.8661	0.7233	0.0636	0.0064	0.0213	0.0082	0.0433
1D3	GOS	0.5871	0.4557	0.049	0.0202	0.0219	0.0065	0.0338
1D3	LAT	0.7829	0.6335	0.0545	0.0263	0.023	0.0007	0.0449
1D3	FL-2	0.9767	0.8269	0.0459	0.0261	0.0216	0.0043	0.0519
1W1	FOS	1.1325	0.9561	0.0818	0.0468	0.0175	0.0095	0.0208
1W1	GOS	0.6607	0.5364	0.0575	0.0176	0.0199	0.006	0.0233
1W1	LAT	0.6176	0.4905	0.0602	0.0193	0.0204	0.0078	0.0194
1W1	FL-2	0.8373	0.7157	0.0464	0.026	0.0203	0.0063	0.0226
1W2	FOS	4.1407	3.9831	0.079	0.0268	0.0199	0.0091	0.0228
1W2	GOS	2.3652	2.1599	0.1095	0.0296	0.0216	0.0138	0.0308
1W2	LAT	6.2636	6.0405	0.1346	0.0299	0.02	0.0038	0.0348
1W2	FL-2	6.2235	6.0448	0.0954	0.0264	0.0188	0.0029	0.0352
1W3	FOS	13.1512	12.8407	0.0996	0.1534	0.0195	0.0031	0.0349
1W3	GOS	8.7762	8.4709	0.0599	0.2024	0.0176	0.0034	0.022
1W3	LAT	24.1196	23.7363	0.0999	0.2225	0.0198	0.0033	0.0378
1W3	FL-2	11.3098	9.2183	0.0729	1.9544	0.0188	0.0042	0.0412
1W4	FOS	1.2255	1.1096	0.054	0.0299	0.0177	0.0006	0.0137
1W4	GOS	1.286	1.1521	0.0746	0.0236	0.0172	0.0005	0.018
1W4	LAT	1.5796	1.3786	0.1287	0.0277	0.0201	0.0006	0.0239
1W4	FL-2	5.2479	5.0008	0.1064	0.0672	0.0228	0.0014	0.0493
2D3	FOS	0.8775	0.7496	0.0696	0.0261	0.0218	0.0075	0.0029
2D3	GOS	0.9978	0.8758	0.0524	0.0214	0.0202	0.0124	0.0156
2D3	LAT	0.9542	0.8447	0.0465	0.0196	0.0218	0.0076	0.014
2D3	FL-2	1.1534	1.0572	0.0365	0.0161	0.018	0.0032	0.0224
2W1	FOS	4.4049	4.0259	0.2936	0.0306	0.0209	0.0032	0.0307
2W1	GOS	4.1023	3.7087	0.2921	0.0284	0.0223	0.0039	0.0469
2W1	LAT	1.3603	0.8374	0.4356	0.0298	0.0218	0.0044	0.0313
2W1	FL-2	1.4017	1.1137	0.2112	0.028	0.0192	0.0038	0.0258
2W2	FOS	10.7405	4.6066	0.2391	5.8523	0.0207	0.0018	0.02
2W2	GOS	15.3382	5.584	0.2435	9.4674	0.0233	0.0028	0.0172
2W2	LAT	12.9827	6.5075	1.7537	4.6629	0.0314	0.0046	0.0226
2W2	FL-2	8.5856	6.9343	1.0744	0.5167	0.0256	0.007	0.0276
2W3	FOS	33.0761	14.884	16.5737	1.3115	0.2656	0.0063	0.035
2W3	GOS	28.7741	15.8011	12.705	0.073	0.1522	0.0055	0.0373
2W3	LAT	55.3189	30.3554	19.7435	4.9967	0.1455	0.015	0.0628
2W3	FL-2	15.5699	10.7515	3.7734	0.9795	0.0282	0.0103	0.027
2W4	FOS	2.065	1.6983	0.2039	0.1217	0.021	0.0007	0.0194
2W4	GOS	1.8289	1.6124	0.1385	0.0387	0.0188	0.0012	0.0193
2W4	LAT	2.1079	1.863	0.1747	0.0344	0.0174	0.001	0.0174
2W4	FL-2	10.7491	7.0982	3.4116	0.1808	0.0236	0.0094	0.0255
3D3	FOS	0.9819	0.8163	0.117	0.0079	0.0214	0.002	0.0173
3D3	GOS	1.1124	0.9543	0.0617	0.0253	0.0231	0.0146	0.0334
3D3	LAT	1.2901	1.16	0.0581	0.0248	0.0185	0.0095	0.0192
3D3	FL-2	1.0618	0.8958	0.081	0.0241	0.025	0.009	0.0269
3W1	GOS	1.1227	0.9715	0.0627	0.029	0.0251	0.0085	0.0259
3W1	LAT	1.3575	1.2303	0.0741	0.0055	0.0202	0.0062	0.0212
3W1	FL-2	2.6457	2.4719	0.0853	0.0312	0.0209	0.009	0.0274
3W2	FOS	22.5095	8.6915	6.9036	6.8367	0.0365	0.019	0.0222
3W2	GOS	26.1027	9.8308	3.5284	12.6811	0.0382	0.0032	0.021
3W2	LAT	26.2209	10.7233	4.6088	10.8124	0.0403	0.0131	0.023
3W2	FL-2	12.754	8.3531	4.1063	0.2139	0.0446	0.0029	0.0332
3W3	FOS	12.5114	8.2816	4.1359	0.0343	0.036	0.0052	0.0184
3W3	GOS	10.7093	6.5112	4.0733	0.0629	0.028	0.0062	0.0277
3W3	LAT	23.7651	12.0307	11.6408	0.056	0.015	0.0042	0.0184
3W3	FL-2	13.8588	9.1527	4.554	0.063	0.034	0.0156	0.0395
3W4	FOS	24.0115	11.6288	10.2816	2.0124	0.0462	0.0061	0.0364
3W4	GOS	18.6173	10.1299	5.9671	2.4335	0.0392	0.0085	0.0391
3W4	LAT	27.326	12.4801	8.9161	5.8594	0.0384	0.0115	0.0205
3W4	FL-2	14.0425	10.6438	3.0268	0.1946	0.0123	0.0545	0.1105
4D3	FOS	0.8946	0.7657	0.078	0.0055	0.0209	0.0017	0.0228
4D3	GOS	0.904	0.7874	0.0595	0.0175	0.0169	0.0008	0.0219
4D3	LAT	0.8837	0.7616	0.0503	0.0304	0.0176	0.0019	0.0219
4D3	FL-2	1.0263	0.8824	0.0615	0.0263	0.0228	0.0036	0.0297
4W1	FOS	2.606	2.4692	0.062	0.0316	0.0226	0.002	0.0186
4W1	GOS	2.058	1.8974	0.0892	0.0216	0.023	0.0011	0.0257
4W1	LAT	5.0039	4.8269	0.1096	0.0218	0.024	0.0012	0.0204
4W1	FL-2	4.0281	3.8151	0.1009	0.0566	0.022	0.0016	0.0319
4W2	FOS	25.9182	10.8193	14.7045	0.1692	0.2145	0.0053	0.0054
4W2	GOS	35.6252	16.8516	16.8372	1.7583	0.141	0.0044	0.0327
4W2	LAT	43.9607	18.6447	23.0118	2.1932	0.0988	0.0042	0.008
4W2	FL-2	10.9489	6.8524	3.4652	0.5564	0.039	0.0091	0.0268
4W3	FOS	7.1668	3.942	2.8816	0.2947	0.0273	0.0014	0.0198
4W3	GOS	10.0505	4.8713	4.6229	0.503	0.035	0.0013	0.017
4W3	LAT	13.3829	5.8983	6.3005	1.1134	0.0492	0.0024	0.0191
4W3	FL-2	12.1383	8.3105	3.4456	0.317	0.0334	0.0079	0.0239
4W4	FOS	32.0492	15.1899	14.1702	2.4119	0.2431	0.0069	0.0272
4W4	GOS	32.7328	14.7297	14.4421	3.3822	0.1467	0.0059	0.0262
4W4	LAT	37.5444	14.935	17.1816	5.262	0.1234	0.0061	0.0363
4W4	FL-2	13.5215	8.0718	4.8727	0.5202	0.0331	0.003	0.0207
5D3	FOS	0.8726	0.7103	0.0904	0.026	0.018	0.001	0.0269
5D3	GOS	0.9659	0.7457	0.1273	0.0351	0.0226	0.0011	0.0341
5D3	LAT	0.9824	0.794	0.1138	0.0224	0.0221	0.0018	0.0283
5D3	FL-2	1.6347	1.4558	0.0987	0.029	0.0205	0.006	0.0247
5W1	FOS	1.9628	1.801	0.0926	0.0111	0.02	0.0099	0.0282
5W1	GOS	1.4701	1.224	0.1352	0.0368	0.0262	0.0049	0.043
5W1	LAT	2.3829	2.1462	0.1408	0.0327	0.0221	0.0059	0.0352
5W1	FL-2	3.3617	2.9845	0.2144	0.0487	0.0419	0.0051	0.0671
5W2	FOS	11.0119	5.8571	0.1001	4.9623	0.0185	0.0377	0.0362
5W2	GOS	10.7096	6.1899	0.112	4.3078	0.0217	0.0327	0.0455
5W2	LAT	17.1925	5.8458	0.1126	11.16	0.0193	0.0207	0.0341
5W2	FL-2	4.353	2.4515	0.1226	1.6861	0.0234	0.0203	0.0491
5W3	FOS	9.5195	6.8164	0.1245	2.5332	0.0165	0.0029	0.026
5W3	GOS	10.2914	7.279	0.1452	2.8049	0.0243	0.0061	0.0319
5W3	LAT	13.2577	8.73	0.2658	4.2177	0.0205	0.0022	0.0215
5W3	FL-2	14.7039	11.3513	1.9519	1.3406	0.0248	0.006	0.0293
5W4	FOS	13.4371	7.7765	4.882	0.7328	0.014	0.0068	0.025
5W4	GOS	21.1572	10.4241	3.1613	7.5083	0.0285	0.0054	0.0296
5W4	LAT	23.2426	11.9035	3.4912	7.7867	0.0284	0.0131	0.0197
5W4	FL-2	16.3491	10.137	4.8325	1.3118	0.0349	0.0077	0.0252
6D3	FOS	3.2019	2.956	0.0559	0.1543	0.0186	0.0005	0.0166
6D3	GOS	1.0294	0.8612	0.1046	0.0243	0.0198	0.0005	0.019
6D3	LAT	0.965	0.7708	0.1307	0.0265	0.0209	0.0006	0.0155
6D3	FL-2	2.587	2.3794	0.1273	0.0269	0.0193	0.0088	0.0253
6W1	FOS	2.5132	2.3372	0.0942	0.0299	0.0189	0.0032	0.0298
6W1	GOS	2.4078	2.2604	0.0752	0.0234	0.0205	0.0038	0.0245
6W1	LAT	2.5437	2.432	0.0244	0.0289	0.0221	0.0071	0.0292
6W1	FL-2	5.9601	4.8575	0.9838	0.0374	0.0265	0.0044	0.0505
6W2	FOS	2.9768	2.4831	0.369	0.0633	0.0246	0.0067	0.0301
6W2	GOS	2.6835	2.1445	0.2843	0.1931	0.0229	0.0083	0.0304
6W2	LAT	4.9931	3.1332	1.2529	0.5518	0.0225	0.0039	0.0288
6W2	FL-2	14.0226	6.5185	4.547	2.8663	0.0392	0.0139	0.0377
6W3	FOS	21.8587	10.715	9.3398	1.715	0.0573	0.0067	0.0249
6W3	GOS	22.627	12.1564	4.1658	6.2445	0.0314	0.0115	0.0174
6W3	LAT	27.5932	12.9739	10.184	4.3533	0.0494	0.0151	0.0175
6W3	FL-2	12.145	7.9771	3.8904	0.2108	0.0302	0.0132	0.0233
6W4	FOS	21.7534	11.4866	8.7611	1.328	0.11	0.0235	0.0442
6W4	GOS	17.2734	10.2852	4.5281	2.3302	0.0717	0.0197	0.0385
6W4	LAT	25.235	11.5078	9.0224	4.618	0.0104	0.0262	0.0502
6W4	FL-2	12.4783	8.298	3.7592	0.3135	0.0513	0.0184	0.0379
7D3	GOS	1.2539	1.0688	0.1011	0.0359	0.0199	0.0066	0.0216
7D3	LAT	0.7063	0.5193	0.1008	0.0373	0.0187	0.0031	0.0271
7D3	FL-2	1.6291	1.4756	0.0739	0.035	0.0187	0.0045	0.0214
7W1	FOS	2.7337	2.4729	0.136	0.0395	0.0341	0.0081	0.0431
7W1	GOS	2.142	1.8815	0.1647	0.0299	0.0237	0.0008	0.0414
7W1	LAT	2.5736	2.3416	0.1294	0.0279	0.0276	0.0016	0.0455
7W1	FL-2	7.01	6.3032	0.624	0.0294	0.0254	0.0031	0.0249
7W2	FOS	1.928	1.7017	0.0842	0.091	0.0222	0.0039	0.025
7W2	GOS	1.96	1.6929	0.0973	0.1031	0.03	0.0043	0.0324
7W2	LAT	2.7275	2.2391	0.094	0.3322	0.0231	0.0071	0.032
7W2	FL-2	4.382	1.8723	0.1141	2.3131	0.0248	0.0219	0.0358
7W3	FL-2	12.0267	9.6645	1.4169	0.8921	0.0226	0.0085	0.0221
7W3	FOS	6.6828	5.0018	0.183	1.4502	0.0262	0.0014	0.0202
7W3	GOS	17.6615	9.5615	0.094	7.9691	0.0234	0.0014	0.0121
7W3	LAT	15.7772	9.4424	0.1912	6.1066	0.0206	0.0019	0.0145
7W4	FOS	3.1871	2.8774	0.1448	0.1144	0.0249	0.0009	0.0247
7W4	GOS	3.0437	2.6018	0.2126	0.1721	0.0239	0.0014	0.0319
7W4	LAT	4.5121	4.0367	0.1906	0.2296	0.0229	0.0027	0.0296
7W4	FL-2	8.3828	6.87	1.276	0.182	0.0206	0.0035	0.0307
8D3	FOS	2.397	2.2646	0.0652	0.0211	0.0186	0.0069	0.0206
8D3	GOS	2.9318	2.7424	0.112	0.0318	0.0186	0.0067	0.0203
8D3	LAT	4.9765	4.7862	0.1171	0.0221	0.0195	0.0064	0.0252
8D3	FL-2	7.4093	6.8816	0.4055	0.0212	0.0324	0.0033	0.0653
8W1	FOS	5.1856	4.9717	0.1329	0.0406	0.0199	0.0038	0.0167
8W1	GOS	10.4375	9.0838	1.2408	0.0601	0.0237	0.0034	0.0257
8W1	LAT	4.8868	4.7287	0.0619	0.0494	0.0178	0.0075	0.0215
8W1	FL-2	5.0393	4.8937	0.0835	0.017	0.0211	0.0094	0.0146
8W2	FOS	4.8811	4.7411	0.059	0.0413	0.0193	0.0035	0.0169
8W2	GOS	4.9094	4.6612	0.0806	0.12	0.0209	0.0038	0.0229
8W2	LAT	5.425	5.0543	0.1069	0.2102	0.0223	0.0038	0.0275
8W2	FL-2	13.6911	11.6475	1.4784	0.5015	0.0265	0.0029	0.0343
8W3	FOS	4.8079	4.4498	0.0637	0.2417	0.022	0.0081	0.0226
8W3	GOS	4.9251	4.6054	0.0758	0.1936	0.0211	0.0046	0.0246
8W3	LAT	5.8574	5.1171	0.099	0.5945	0.019	0.0021	0.0257
8W3	FL-2	11.9485	9.6053	1.6858	0.5253	0.0456	0.0026	0.0839
8W4	FOS	7.491	5.8415	0.1842	1.4018	0.0234	0.0074	0.0327
8W4	GOS	15.0868	8.467	0.1542	6.4139	0.0195	0.0036	0.0286
8W4	LAT	16.5159	10.1163	0.2734	6.0783	0.019	0.0053	0.0236
8W4	FL-2	9.6071	8.0246	1.2274	0.2833	0.0183	0.011	0.0425
9D3	FOS	0.6986	0.5511	0.084	0.0292	0.017	0.0014	0.0159
9D3	GOS	0.7316	0.583	0.0846	0.0199	0.0185	0.002	0.0236
9D3	LAT	1.135	0.9819	0.0797	0.0226	0.0232	0.0021	0.0255
9D3	FL-2	3.0756	2.9384	0.0617	0.0245	0.0166	0.0075	0.0269
9W1	FOS	2.6962	2.5694	0.0555	0.0262	0.018	0.0017	0.0254
9W1	GOS	2.5996	2.4564	0.0534	0.0276	0.0221	0.0013	0.0388
9W1	LAT	3.8512	3.71	0.0673	0.022	0.0185	0.0005	0.0329
9W1	FL-2	6.8982	6.1833	0.6224	0.0309	0.0259	0.0059	0.0298
9W2	FOS	2.5692	2.3745	0.0974	0.0163	0.0265	0.0028	0.0517
9W2	GOS	1.9944	1.8635	0.0413	0.0292	0.0213	0.016	0.0231
9W2	LAT	3.4369	3.2974	0.0552	0.0297	0.0217	0.0024	0.0305
9W2	FL-2	3.3936	3.1642	0.0899	0.0358	0.0307	0.0029	0.0701
9W3	FOS	5.9497	5.8287	0.0628	0.0118	0.0186	0.0039	0.0239
9W3	GOS	5.5361	5.4146	0.0475	0.0253	0.018	0.0042	0.0265
9W3	LAT	6.2335	6.0533	0.1129	0.027	0.0171	0.0035	0.0197
9W3	FL-2	5.992	4.9987	0.9032	0.0306	0.0235	0.0038	0.0322
9W4	FOS	1.3865	1.1494	0.1378	0.0333	0.0359	0.0012	0.0289
9W4	GOS	0.9633	0.7722	0.0928	0.0282	0.0329	0.0024	0.0348
9W4	LAT	0.6913	0.5106	0.0772	0.0319	0.0294	0.004	0.0382
9W4	FL-2	1.2037	1.0509	0.0624	0.0251	0.0262	0.0041	0.035
10D3	FOS	2.2053	1.9323	0.0771	0.1588	0.0169	0.0022	0.018
10D3	GOS	1.5359	1.397	0.0806	0.0215	0.0176	0.0016	0.0176
10D3	LAT	3.4308	3.2866	0.0847	0.0216	0.0183	0.0017	0.0179
10D3	FL-2	3.5203	3.3709	0.0613	0.0357	0.0205	0.008	0.0239
10W1	FOS	4.5708	4.4447	0.0653	0.0343	0.0161	0.0018	0.0086
10W1	GOS	5.614	5.4746	0.0598	0.0254	0.0204	0.0006	0.0332
10W1	LAT	6.4472	6.2704	0.0891	0.0297	0.0233	0.0045	0.0302
10W1	FL-2	7.0634	6.0461	0.9425	0.0292	0.0204	0.0019	0.0233
10W2	FOS	1.2083	1.0549	0.0735	0.0243	0.0239	0.0014	0.0303
10W2	GOS	3.3951	2.6001	0.2238	0.4921	0.0282	0.0003	0.0506
10W2	LAT	2.2456	1.9758	0.0979	0.1154	0.023	0.0011	0.0324
10W2	FL-2	2.1957	2.0555	0.0591	0.0313	0.0188	0.0095	0.0215
10W3	FOS	0.9056	0.8444	0.0182	0.017	0.0158	0.009	0.0012
10W3	GOS	1.4628	1.3728	0.0365	0.0222	0.0178	0.0069	0.0066
10W3	LAT	0.9441	0.8672	0.0192	0.0286	0.0124	0.0078	0.0089
10W3	FL-2	7.264	5.987	1.169	0.0274	0.025	0.0222	0.0334
10W4	FOS	1.4234	1.188	0.1168	0.0747	0.0209	0.0004	0.0226
10W4	GOS	1.1656	0.9277	0.1362	0.0502	0.0206	0.0018	0.0291
10W4	LAT	1.3376	1.0739	0.1545	0.0318	0.0258	0.0163	0.0353
10W4	FL-2	9.5314	7.8327	1.3845	0.2403	0.0219	0.0167	0.0353
11D3	FOS	8.8197	8.4944	0.1351	0.1496	0.0187	0.0007	0.0212
11D3	GOS	8.2676	8.1309	0.0743	0.0271	0.0181	0.0004	0.0168
11D3	LAT	10.9172	10.3514	0.5	0.0292	0.0189	0.0009	0.0168
11D3	FL-2	1.0344	0.9042	0.0673	0.0218	0.0199	0.0028	0.0184
11W1	FOS	2.8926	2.7748	0.0676	0.0076	0.0197	0.0015	0.0214
11W1	GOS	2.7432	2.606	0.0704	0.0201	0.0194	0.0018	0.0255
11W1	LAT	3.9755	3.827	0.0735	0.0263	0.021	0.0015	0.0262
11W1	FL-2	7.7089	6.8785	0.7301	0.0369	0.0213	0.0051	0.037
11W2	FOS	4.2238	4.0521	0.0998	0.0079	0.0239	0.0019	0.0382
11W2	GOS	2.742	2.572	0.0906	0.0257	0.0203	0.0028	0.0306
11W2	LAT	4.1164	3.9418	0.0844	0.0244	0.0232	0.002	0.0406
11W2	FL-2	3.8203	3.6617	0.0642	0.0239	0.0178	0.0073	0.0454
11W3	FOS	6.1969	6.0028	0.1206	0.0207	0.0224	0.0016	0.0288
11W3	GOS	5.9727	5.8657	0.042	0.0253	0.0179	0.0035	0.0183
11W3	LAT	6.2058	5.8254	0.3095	0.0262	0.0176	0.0027	0.0244
11W3	FL-2	6.5754	5.3538	1.144	0.0273	0.0229	0.0022	0.0252
11W4	FOS	7.092	6.8445	0.1335	0.0378	0.025	0.002	0.0492
11W4	GOS	8.3826	7.8541	0.3906	0.0595	0.024	0.0051	0.0493
11W4	LAT	4.8552	4.6252	0.1171	0.0352	0.0225	0.0121	0.0431
11W4	FL-2	11.1529	9.1804	1.5888	0.3082	0.0374	0.0075	0.0306
12D3	FOS	0.5927	0.3717	0.108	0.0563	0.0253	0.0004	0.031
12D3	GOS	2.4063	2.202	0.026	0.0458	0.0872	0.0082	0.0371
12D3	LAT	0.9659	0.8377	0.0547	0.0331	0.0213	0.0036	0.0155
12D3	FL-2	1.9602	1.7641	0.0822	0.0404	0.0284	0.006	0.0391
12W1	FOS	1.3506	1.1733	0.1171	0.0213	0.0206	0.005	0.0133
12W1	GOS	1.9859	1.8156	0.1023	0.0243	0.0239	0.0021	0.0177
12W1	LAT	2.3169	2.1944	0.0599	0.0252	0.0165	0.0106	0.0103
12W1	FL-2	7.8597	6.1418	1.4849	0.0746	0.0232	0.0772	0.058
12W2	FOS	7.8236	7.4449	0.277	0.0256	0.0206	0.0047	0.0508
12W2	GOS	11.6556	11.3071	0.2555	0.0291	0.0199	0.0035	0.0405
12W2	LAT	28.9729	28.0668	0.7739	0.0258	0.037	0.0058	0.0636
12W2	FL-2	14.1219	11.3154	2.5159	0.0291	0.0608	0.0062	0.1945
12W3	FOS	8.5261	8.1773	0.0342	0.1767	0.0402	0.0215	0.0762
12W3	GOS	9.2065	8.3162	0.0514	0.699	0.0259	0.0724	0.0416
12W3	LAT	8.8209	6.6379	0.0594	0.4132	0.0263	1.6459	0.0382
12W3	FL-2	23.0239	14.606	1.0208	1.7258	2.738	0.1381	2.7952
12W4	FOS	5.9501	5.3179	0.0661	0.2825	0.1187	0.0034	0.1615
12W4	GOS	6.6373	6.0523	0.1243	0.2479	0.12	0.0114	0.0814
12W4	LAT	7.6386	7.0269	0.1779	0.2718	0.0413	0.0108	0.1099
12W4	FL-2	17.4364	9.2642	1.006	1.7612	2.7255	0.2687	2.4108
13D3	FOS	0.654	0.5275	0.0589	0.0266	0.0169	0.0055	0.0186
13D3	GOS	0.5483	0.4322	0.0457	0.0219	0.0207	0.0058	0.022
13D3	LAT	0.5189	0.3957	0.0486	0.0238	0.0216	0.0044	0.0248
13D3	FL-2	0.6278	0.5053	0.0454	0.0218	0.0216	0.0096	0.0241
13W2	FOS	3.3623	3.2207	0.0827	0.0115	0.0165	0.0055	0.0254
13W2	GOS	3.4177	3.2229	0.0966	0.033	0.0267	0.0071	0.0314
13W2	LAT	3.7314	3.5376	0.1034	0.0424	0.0228	0.0027	0.0225
13W2	FL-2	7.8268	6.3288	1.4103	0.0322	0.025	0.0039	0.0266
13W3	FOS	4.4257	3.581	0.5898	0.0595	0.0255	0.0594	0.1105
13W3	GOS	6.3074	5.084	0.9772	0.0939	0.0757	0.0133	0.0633
13W3	LAT	7.5676	5.7545	1.5242	0.0875	0.0929	0.0136	0.0949
13W3	FL-2	11.3124	5.908	1.7636	0.709	1.5671	0.1149	1.2498
13W4	FOS	22.5705	11.6586	7.1006	2.5352	0.5845	0.1476	0.544
13W4	GOS	26.3686	13.9217	6.4689	5.411	0.312	0.0254	0.2296
13W4	LAT	25.4128	13.0089	7.2188	4.5752	0.3341	0.0006	0.2752
13W4	FL-2	15.3123	7.1841	2.2469	1.6149	2.2022	0.3241	1.7401
14D3	FOS	1.2003	1.0579	0.0716	0.0311	0.0172	0.0069	0.0156
14D3	GOS	1.325	1.1508	0.0913	0.028	0.0225	0.0067	0.0257
14D3	LAT	1.4848	1.3343	0.0857	0.0344	0.0204	0.0076	0.0024
14D3	FL-2	2.9592	2.7597	0.1088	0.0325	0.0258	0.0044	0.028
14W1	FOS	3.6222	3.4715	0.0918	0.0148	0.0198	0.0025	0.0218
14W1	GOS	3.3984	3.1288	0.1654	0.0395	0.0237	0.0042	0.0368
14W1	LAT	4.2011	3.9702	0.1362	0.0411	0.0224	0.0033	0.0279
14W1	FL-2	7.999	7.167	0.7519	0.0331	0.0201	0.0025	0.0244
14W2	FOS	1.977	1.8606	0.0535	0.0252	0.0181	0.0023	0.0173
14W2	GOS	1.8666	1.6779	0.1184	0.0257	0.0222	0.0029	0.0195
14W2	LAT	2.9472	2.7328	0.1402	0.0308	0.0198	0.002	0.0216
14W2	FL-2	6.9381	5.4534	1.3997	0.0283	0.0251	0.0067	0.0249
14W3	FOS	3.8178	3.3621	0.1237	0.0791	0.0935	0.0071	0.1523
14W3	GOS	5.3774	5.0161	0.1897	0.0149	0.0483	0.0199	0.0885
14W3	LAT	4.7241	4.4517	0.1628	0.0358	0.0275	0.007	0.0393
14W3	FL-2	10.3096	8.7896	1.3188	0.1155	0.0252	0.0095	0.051
14W4	FOS	6.8322	6.2362	0.1762	0.1962	0.0313	0.1159	0.0764
14W4	GOS	12.7961	12.0464	0.206	0.2591	0.0255	0.2068	0.0523
14W4	LAT	14.7056	13.2259	0.3054	1.0949	0.027	0.0202	0.0322
14W4	FL-2	11.5496	9.5066	1.3865	0.494	0.0739	0.0136	0.075
15D3	FOS	5.0053	4.6832	0.1258	0.1493	0.0257	0.0007	0.0206
15D3	GOS	4.633	3.916	0.2769	0.3113	0.0775	0.0088	0.0425
15D3	LAT	7.0919	6.8024	0.2254	0.0279	0.0181	0.0005	0.0176
15D3	FL-2	7.4809	6.8605	0.5432	0.0255	0.0188	0.0084	0.0245
15W1	FOS	6.2067	5.8995	0.1698	0.094	0.0216	0.0035	0.0183
15W1	GOS	6.5156	6.3601	0.0819	0.0302	0.022	0.0011	0.0203
15W1	LAT	6.8379	5.948	0.8169	0.0302	0.0181	0.0011	0.0236
15W1	FL-2	6.7508	5.4429	1.2037	0.0489	0.0207	0.0113	0.0233
15W2	FOS	14.7911	8.4997	0.2213	5.7342	0.0866	0.0404	0.2089
15W2	GOS	17.3295	4.6861	0.1061	12.2153	0.0403	0.0052	0.2765
15W2	LAT	10.9805	6.9693	0.2322	3.6428	0.0288	0.0049	0.1025
15W2	FL-2	9.4098	7.6501	0.9602	0.7388	0.0215	0.0066	0.0326
15W3	FOS	4.5349	2.5077	0.116	0.5004	0.0286	1.2772	0.105
15W3	GOS	2.4254	1.4506	0.1188	0.3645	0.0422	0.4082	0.0411
15W3	LAT	3.7148	1.3302	0.3506	1.9375	0.0468	0.0112	0.0385
15W3	FL-2	3.6583	1.212	0.3332	2.0461	0.0263	0.0145	0.0262
15W4	FOS	2.9305	2.5574	0.1125	0.0879	0.0301	0.0056	0.137
15W4	GOS	2.8027	2.5523	0.1038	0.05	0.0309	0.0048	0.0609
15W4	LAT	2.0205	1.7694	0.1083	0.0469	0.04	0.0017	0.0542
15W4	FL-2	2.2809	2.0422	0.1005	0.0696	0.027	0.0057	0.0359
16D3	FOS	1.0306	0.7641	0.0654	0.1679	0.0155	0.0018	0.0159
16D3	GOS	0.8855	0.7528	0.065	0.0259	0.0225	0.0009	0.0184
16D3	LAT	7.9077	7.6023	0.2358	0.0265	0.0173	0.0051	0.0207
16D3	FL-2	7.0882	6.7448	0.2588	0.0284	0.0232	0.0058	0.0272
16W1	FOS	3.7007	3.5644	0.0492	0.0275	0.0255	0.0018	0.0323
16W1	GOS	6.8589	6.6648	0.0954	0.03	0.0281	0.0039	0.0367
16W1	LAT	3.0762	2.6913	0.2384	0.1165	0.0167	0.001	0.0123
16W1	FL-2	7.5274	6.427	1.0103	0.0435	0.0204	0.0081	0.0181
16W2	FOS	5.5746	5.1906	0.1656	0.0633	0.0282	0.0067	0.1202
16W2	GOS	5.875	5.6464	0.0926	0.061	0.0269	0.0061	0.042
16W2	LAT	7.0578	6.3468	0.5772	0.0601	0.0254	0.0047	0.0436
16W2	FL-2	6.3592	4.8941	1.217	0.1295	0.0699	0.0067	0.042
16W3	FOS	1.2454	1.0062	0.0856	0.0219	0.0309	0.0035	0.0973
16W3	GOS	1.1392	0.893	0.1178	0.04	0.0321	0.0079	0.0484
16W3	LAT	11.7144	5.6164	0.2511	5.67	0.0261	0.004	0.1468
16W3	FL-2	21.8767	11.9623	0.1342	9.5888	0.0291	0.0057	0.1566
16W4	FOS	18.513	10.0329	0.148	8.1539	0.0266	0.0047	0.1469
16W4	GOS	11.7874	9.1645	1.4292	1.0925	0.0688	0.0062	0.0262
16W4	LAT	2.5635	2.1242	0.1285	0.2159	0.0413	0.0079	0.0457
16W4	FL-2	8.3987	6.562	1.5446	0.1406	0.111	0.0011	0.0394
17D3	FOS	13.5774	10.5574	0.5124	2.4312	0.0201	0.0177	0.0386
17D3	GOS	10.2664	10.0171	0.1457	0.0413	0.0204	0.014	0.0279
17D3	LAT	9.9174	9.4619	0.1214	0.0373	0.1648	0.0861	0.0459
17D3	FL-2	8.7478	7.2785	1.3721	0.0441	0.0205	0.0078	0.0248
17W1	FOS	5.6228	5.4687	0.0724	0.0325	0.0215	0.0077	0.02
17W1	GOS	4.9466	4.7919	0.073	0.031	0.0179	0.017	0.0158
17W1	LAT	7.494	7.2001	0.2084	0.015	0.0119	0.0099	0.0487
17W1	FL-2	7.0323	5.4636	1.4671	0.0444	0.0226	0.0152	0.0194
17W2	FOS	11.9411	5.9682	0.3662	5.4613	0.0326	0.0045	0.1083
17W2	GOS	12.3123	7.2524	0.1342	4.8153	0.0234	0.0045	0.0825
17W2	LAT	14.4928	8.6481	0.2462	5.4611	0.0232	0.0052	0.109
17W2	FL-2	11.2503	8.5846	1.305	1.2586	0.0636	0.0054	0.0331
17W3	FOS	15.6506	7.7798	6.7759	0.865	0.167	0.0074	0.0555
17W3	GOS	26.1135	11.4988	11.5303	2.8516	0.1881	0.018	0.0267
17W3	LAT	22.6546	10.7103	10.7183	1.0943	0.0811	0.0083	0.0423
17W3	FL-2	19.3116	11.5783	6.9996	0.5268	0.1636	0.007	0.0363
17W4	FOS	15.3339	8.528	5.8938	0.6953	0.1466	0.007	0.0632
17W4	GOS	31.9928	14.74	14.2337	2.7826	0.1852	0.0147	0.0366
17W4	LAT	18.079	9.013	7.84	1.0624	0.098	0.0068	0.0588
17W4	FL-2	21.2888	9.4179	5.2316	1.5918	2.6345	0.2152	2.1978
18D3	FOS	0.8248	0.7109	0.0553	0.0269	0.0155	0.0004	0.0158
18D3	GOS	0.7827	0.6532	0.0637	0.0331	0.0166	0.0005	0.0156
18D3	LAT	0.8475	0.705	0.082	0.0275	0.0173	0.001	0.0147
18D3	FL-2	1.8323	1.6925	0.0719	0.0249	0.0185	0.0045	0.02
18W1	FOS	5.7778	4.7216	0.5409	0.1401	0.176	0.016	0.1832
18W1	GOS	3.9953	3.4687	0.2328	0.1127	0.0674	0.0118	0.1019
18W1	LAT	5.4962	4.9803	0.1345	0.0533	0.0403	0.2277	0.0601
18W1	FL-2	7.1795	6.4471	0.6163	0.0395	0.0233	0.0051	0.0482
18W2	FOS	6.5763	6.3105	0.1658	0.0283	0.026	0.0062	0.0395
18W2	GOS	6.0653	5.8578	0.0878	0.0462	0.0266	0.0048	0.0421
18W2	LAT	6.7078	5.3143	0.6149	0.0496	0.0507	0.6397	0.0386
18W2	FL-2	7.5949	6.2984	1.1539	0.0441	0.0587	0.0032	0.0366
18W3	FOS	6.2743	6.0294	0.117	0.03	0.031	0.0231	0.0438
18W3	GOS	5.4815	5.2568	0.0981	0.0476	0.0294	0.0041	0.0455
18W3	LAT	5.6409	5.4417	0.086	0.033	0.0377	0.0015	0.041
18W3	FL-2	11.6195	10.4339	1.0252	0.0453	0.058	0.0032	0.0539
18W4	FOS	13.2865	3.3729	0.1335	9.5859	0.0274	0.0071	0.1597
18W4	GOS	7.4819	6.2468	0.0683	1.1179	0.0214	0.0033	0.0242
18W4	LAT	9.0949	2.3586	0.076	6.5209	0.0297	0.0043	0.1054
18W4	FL-2	10.6548	6.5285	0.8424	3.1423	0.054	0.0147	0.0729
19D3	FOS	5.9166	5.736	0.1347	0.0087	0.0192	0.0027	0.0153
19D3	GOS	6.3278	6.1954	0.0582	0.0302	0.024	0.0043	0.0157
19D3	LAT	8.0398	6.549	1.4057	0.0259	0.0254	0.0048	0.029
19D3	FL-2	9.0851	7.4662	1.5005	0.0337	0.031	0.0039	0.0498
19W1	FOS	7.6302	7.4671	0.0834	0.0323	0.0147	0.0028	0.0299
19W1	GOS	5.5123	5.3803	0.0647	0.0286	0.0142	0.0031	0.0214
19W1	LAT	2.9084	2.784	0.0557	0.0297	0.0141	0.0028	0.0221
19W1	FL-2	7.9021	6.9711	0.8373	0.0321	0.0238	0.003	0.0348
19W2	FOS	15.066	10.0104	2.8934	1.9091	0.1842	0.0294	0.0395
19W2	GOS	19.0395	11.4169	1.7542	5.6964	0.0708	0.0056	0.0956
19W2	LAT	17.0841	10.7209	3.0029	3.2052	0.064	0.0071	0.084
19W2	FL-2	16.3607	10.7054	4.4797	1.0543	0.0822	0.0061	0.033
19W3	FOS	22.4133	12.8688	5.5997	3.688	0.1766	0.0053	0.0749
19W3	GOS	30.1573	14.88	6.963	8.0723	0.1001	0.0217	0.1202
19W3	LAT	28.6114	14.0671	6.2833	8.0432	0.0853	0.0144	0.1181
19W3	FL-2	17.675	10.8959	5.0705	1.5778	0.0819	0.0085	0.0404
19W4	FOS	19.1901	10.5447	3.9599	2.3451	1.0488	0.1222	1.1694
19W4	GOS	22.729	11.2818	7.7894	3.1679	0.2677	0.0226	0.1996
19W4	LAT	17.8122	10.0893	4.744	2.7284	0.1366	0.016	0.0979
19W4	FL-2	18.1348	8.2296	3.2708	1.8145	2.5386	0.3326	1.9487
